# Supplementary material for: On the Potential of a New Generation of Magnetometers for MEG: A Beamformer Simulation Study
Source: PLoS One. 2016 Aug 26;11(8):e0157655. doi: 10.1371/journal.pone.0157655 (PMC5001648; doi:10.1371/journal.pone.0157655)
Supplement: S1 Data — (ZIP) [file pone.0157655.s001.zip]

Archive with 11 entries (10 files):
- mesh.mat
- __MACOSX/
- __MACOSX/._mesh.mat
- ReconsAcc.mat
- __MACOSX/._ReconsAcc.mat
- sensors.mat
- __MACOSX/._sensors.mat
- SNR.mat
- __MACOSX/._SNR.mat
- SpatialResolution.mat
- __MACOSX/._SpatialResolution.mat
